# Supplementary material for: The Mass Spectrometric Ortho Effect for Distinguishing the Coeluting Isomers of Polychlorinated Biphenyls and the Coeluting Isomers of Polybrominated Biphenyls: Qualitative and Quantitative Aspects
Source: Molecules. 2024 Jul 25;29(15):3484. doi: 10.3390/molecules29153484 (PMC11314496; doi:10.3390/molecules29153484)
Supplement: Supplementary file 1 [file molecules-29-03484-s001.zip]

Archive with 1 entries (1 files):
- molecules-3112364-supplementary.pdf
